# Supplementary material for: Silver-coated silicone stents as an approach to prevent bacterial colonization of central airways after tracheobronchial stenting
Source: Front Microbiol. 2025 Dec 3;16:1713806. doi: 10.3389/fmicb.2025.1713806 (PMC12709627; doi:10.3389/fmicb.2025.1713806)
Supplement: Supplementary file 1 [file Table_1.XLSX]

## Sheet: S1 Antibiotics
Table S1a. Antimicrobial susceptibility of Pseudomonas aeruginosa strains using microdilution (MicroScan)
Patient	PFGE pattern	Samples	Ticarcillin	Piperacillin Tazobactam	Ceftazidime	Cefepime	Aztreonam	Gentamicin	Tobramycin	Amikacin	Ciprofloxacin	Levofloxacin	Imipenem	Meropenem	Colistin
1	P3	Post-stenting	>64	16	8	8	>16	4	≤2	≤8	≤0,5	2	4	8	≤2
2	P3	Post-stenting	>64	16	4	8	>16	2	≤2	≤8	≤0,5	2	4	4	≤2
3	P1	Baseline	64	64	16	16	2	>8	>8	≤8	>2	>4	>8	4	≤2
3	P1	Post-stenting	64	32	16	16	16	>8	>8	≤8	>2	>4	>8	8	≤2
4	P3	Post-stenting	>64	16	8	8	>16	4	≤2	≤8	≤0,5	2	8	8	≤2
13	P6	Post-stenting	≤16	≤8	16	4	4	4	≤2	≤8	≤0,5	≤1	2	≤1	≤2
16	P2	Post-stenting	≤16	≤16	4	≤1	≤1	≤2	≤2	≤8	≤0,5	≤1	>8	≤1	≤2
21	P7	Post-stenting	≤16	≤8	≤1	≤1	≤1	≤2	≤2	≤8	≤0,5	≤1	≤1	≤1	≤2
24	P4	Baseline	≤16	≤8	4	≤1	≤1	≤2	≤2	≤8	≤0,5	≤1	≤1	≤1	≤2
24	P4	Post-stenting	≤16	≤8	4	≤1	≤1	≤2	≤2	≤8	≤0,5	≤1	≤1	≤1	≤2
26	P5	Post-stenting	64	16	8	≤1	≤1	≤2	≤2	≤8	≤0,5	≤1	≤1	≤1	≤2
Table S1b. Antimicrobial susceptibility of Staphylococcus aureus strains using disc diffusion
Patient	PFGE pattern	Samples	Penicillin	Oxacillin	Cefoxitin	Erythromycin	Clindamycin	Trimethoprim Sulfamethoxazole	Chloramphenicol	Gentamicin	Tobramycin	Tetracycline	Rifampicin	Ciprofloxacin	Vancomycin
5	S2	Baseline	15	17	29	29	27	28	24	24	23	29	30	24	18
5	S2	Post-stenting	17	18	28	28	25	31	28	27	25	28	28	27	20
9	S2	Baseline	17	18	28	26	24	27	22	21	18	25	34	23	19
9	S2	Post-stenting	9	18	29	31	26	27	26	21	20	27	31	23	19
11	S3	Post-stenting	16	18	28	26	26	28	25	20	20	29	30	30	17
15	S4	Post-stenting	10	16	28	24	24	17	19	19	9	22	26	17	16
17	S1	Baseline	14	16	29	23	24	25	19	20	20	20	9	18	17
17	S1	Post-stenting	18	29	31	27	27	28	20	23	25	25	11	17	19
23	S3	Baseline	10	9	9	11	30	29	30	24	24	30	36	9	20
23	S3	Post-stenting	9	9	9	9	31	29	32	25	23	32	36	9	22
